# Supplementary material for: Melanoma Associated Chitinase 3-Like 1 Promoted Endothelial Cell Activation and Immune Cell Recruitment
Source: Int J Mol Sci. 2021 Apr 10;22(8):3912. doi: 10.3390/ijms22083912 (PMC8069096; doi:10.3390/ijms22083912)
Supplement: Supplementary file 1 [file ijms-22-03912-s001.zip]

Archive with 2 entries (2 files):
- Ramos et al Supplementary Materials.pdf
- Video S1.avi
